# Supplementary material for: Structural mobility tunes signalling of the GluA1 AMPA glutamate receptor
Source: Nature. 2023 Sep 13;621(7980):877–82. doi: 10.1038/s41586-023-06528-0 (PMC10533411; doi:10.1038/s41586-023-06528-0)
Supplement: Supplementary file 7 — Source Data Fig. 2 [file 41586_2023_6528_MOESM7_ESM.xlsx]

## Sheet: 2e
Figure 2e
				current responses from receptors recombinantly expressed in HEK293t cells (whole cell recordings)
	Recovery from desensitisation ( tau -ms)
					unedited_Arg
Cell	GluA1	GluA1+ TARPy3	GluA1NTD/L A2	GluA1 R739G	GluA2Q	GluA2QNTD/L A1						Statistical test
1	173.1	101.6	121.2	105	48.31	147.1						Welch's ANOVA test
2	178.6	158.1	81.17	129.9	44.04	93.48						Welch's ANOVA test
3	134.3	73.31	118.9	111.3	36.43	106.6						W (DFn, DFd)	160.6 (5.000, 33.88)
4	171.4	65.07	128.8	101.7	43.48	115.8						P value	<0.0001
5	172	91.42	127.5	96.72	53.54	112.4						P value summary	****
6	238.9	129.6	145.5	102.7	41.86	138.7						Significant diff. among means (P < 0.05)?	Yes
7	181.1	119.8	129	109.9	51.01	126.7						Dunnett's T3 multiple comparisons test	Mean Diff.	95.00% CI of diff.	Below threshold?	Summary	Adjusted P Value
8	220.9	128.5	134.9	114.2	52.29	128.4						Number of families	1
9	223	119.4	126.3	123.9	53.46	62.37						Number of comparisons per family	15
10	234.1	160.9	139.4	106.2	59.57	77.4						Alpha	0.05
11	215.8	137.6	151.9	114.2	50.46
12	200.3	136.9		128.4	49.24							Dunnett's T3 multiple comparisons test	Mean Diff.	95.00% CI of diff.	Below threshold?	Summary	Adjusted P Value
13	252.1	179.5		102.9	36.89							GluA1 vs. GluA1+ TARPy3	57.24	24.32 to 90.17	Yes	****	<0.0001
14	237.8	166.1			49.33							GluA1 vs. GluA1NTD/L A2	76.82	45.07 to 108.6	Yes	****	<0.0001
15	195	156.8										GluA1 vs. GluA1 R739G	93.2	64.63 to 121.8	Yes	****	<0.0001
16	192.9	126.1										GluA1 vs. GluA2Q	156.7	128.6 to 184.7	Yes	****	<0.0001
17	255.4	160.3										GluA1 vs. GluA2QNTD A1	93.62	55.48 to 131.8	Yes	****	<0.0001
18		154.1										GluA1+ TARPy3 vs. GluA1NTD/L A2	19.58	-7.461 to 46.63	No	ns	0.3398
19		116										GluA1+ TARPy3 vs. GluA1 R739G	35.96	13.43 to 58.49	Yes	***	0.0002
20		222.6										GluA1+ TARPy3 vs. GluA2Q	99.42	77.90 to 120.9	Yes	****	<0.0001
21		213.2										GluA1+ TARPy3 vs. GluA2QNTD/L A1	36.38	1.223 to 71.53	Yes	*	0.0388
22		171.6										GluA1NTD/L A2 vs. GluA1 R739G	16.38	-4.982 to 37.74	No	ns	0.2162
23		155.7										GluA1NTD/L A2 vs. GluA2Q	79.84	59.25 to 100.4	Yes	****	<0.0001
24		173.2										GluA1NTD/L A2 vs. GluA2QNTD A1	16.79	-17.40 to 50.99	No	ns	0.7656
25		175.8										GluA1 R739G vs. GluA2Q	63.46	52.27 to 74.65	Yes	****	<0.0001
26		182.5										GluA1 R739G vs. GluA2QNTD/L A1	0.4142	-31.87 to 32.70	No	ns	>0.9999
27		164.3										GluA2Q vs. GluA2QNTD/L A1	-63.04	-94.87 to -31.22	Yes	***	0.0004
28		207.7
29		128.5
30		138.5
31		150.7
Mean	204.512	147.271	127.688	111.309	47.8507	110.895
STDEV	33.8106	36.9924	18.3871	10.5312	6.5755	26.8013
