# Supplementary material for: Structural mobility tunes signalling of the GluA1 AMPA glutamate receptor
Source: Nature. 2023 Sep 13;621(7980):877–82. doi: 10.1038/s41586-023-06528-0 (PMC10533411; doi:10.1038/s41586-023-06528-0)
Supplement: Supplementary file 8 — Source Data Fig. 3 [file 41586_2023_6528_MOESM8_ESM.xlsx]

## Sheet: 3c
Figure 3c			Recovery from desensitisation with 10 mM glutamate
				current responses from receptors recombinantly expressed in HEK293t cells (whole cell recordings)
	Recovery from desensitisation (tau -ms)
	edited_Gly		unedited_Arg
Cell	GluA2Q+ TARPy3	GluA2Q (F231A)+ TARPy3	GluA2Q+ TARPy3	GluA2Q (F231A)+ TARPy3								Statistical test
1	32.24	73.39	30.46	76.2								Welch's ANOVA test
2	27.5	30.03	29.34	76.41								W (DFn, DFd)	81.31 (3.000, 22.88)
3	27.12	47.29	49.85	81.86								P value	<0.0001
4	25.76	59.47	45.03	74.63								P value summary	****
5	33.67	57.8	41.37	88.08								Significant diff. among means (P < 0.05)?	Yes
6	23.64	40.61	46.57	73.12
7	26.41	57.01	39.07	87.04
8	22.36	49.6	49.84	95.76								Number of families	1
9		57.67	48.82	86.71								Number of comparisons per family	6
10		41.5	56.71	108.4								Alpha	0.05
11		30.03	41.74	69.51
12		35.61	57.21	104.9								Dunnett's T3 multiple comparisons test	Mean Diff.	95.00% CI of diff.	Below threshold?	Summary	Adjusted P Value
13				66.03								A2igQ+y3 vs. A2igQ F231A+y3	-21	-33.32 to -8.673	Yes	***	0.0009	A-B
14				83.16								A2igQ+y3 vs. A2irQ+y3	-17.33	-25.96 to -8.702	Yes	***	0.0001	A-C
												A2igQ+y3 vs. A2irQ F231A+y3	-56.36	-67.09 to -45.64	Yes	****	<0.0001	A-D
Mean	27.3375	48.3342	44.6675	83.7007								A2igQ F231A+y3 vs. A2irQ+y3	3.667	-9.769 to 17.10	No	ns	0.9594	B-C
STDEV	3.89147	13.2969	8.86517	12.6041								A2igQ F231A+y3 vs. A2irQ F231A+y3	-35.37	-49.98 to -20.76	Yes	****	<0.0001	B-D
												A2irQ+y3 vs. A2irQ F231A+y3	-39.03	-51.14 to -26.93	Yes	****	<0.0001	C-D
