# Supplementary material for: Structural mobility tunes signalling of the GluA1 AMPA glutamate receptor
Source: Nature. 2023 Sep 13;621(7980):877–82. doi: 10.1038/s41586-023-06528-0 (PMC10533411; doi:10.1038/s41586-023-06528-0)
Supplement: Supplementary file 9 — Source Data Extended Data Fig. 6 [file 41586_2023_6528_MOESM9_ESM.xlsx]

## Sheet: 6a
Extended DataFigure 6a
				current responses from receptors recombinantly expressed in HEK293t cells (whole cell recordings)
	Recovery from desensitisation ( tau -ms)
							unedited_Arg
Cell	GluA1	GluA1NTDA2	GluA1LBDA2	GluA1S1A2	GluA1S2A2	GluA1NTD_L_S1A2	GluA2
1	207.2	108.1	58.82	116.4	109.4	61.19	47.69					Welch's ANOVA test
2	178.3	94.43	74.35	125.1	97.34	57.62	44.62					W (DFn, DFd)	102.3 (6.000, 25.30)
3	184.1	87.63	72.65	131.4	100.3	45.32	39.19					P value	<0.0001
4	198.4	69.23	68.82	96.39	101.1	56.89	60.16					P value summary	****
5	210.6	83.18	62.74	106.9	80.76	50.77	47.35					Significant diff. among means (P < 0.05)?	Yes
6	245.5	71.16	58.83	137.1	87.85	47.29	43.28
7	211.5	73.1	71.5	117.1		56.27	42.87
8	185.6	78.09		125		48.47	47.45					Number of families	1
9	254.6	69.94		94.56		42.43						Number of comparisons per family	21
10	163.8	71.7		93.89		38.39						Alpha	0.05
11	231.8	83.79				42.84
12	191.6	76.3				43.46						Dunnett's T3 multiple comparisons test	Mean Diff.	95.00% CI of diff.	Below threshold?	Summary	Adjusted P Value
13	204.2	71										WT vs. NTDA2	120.5	94.67 to 146.4	Yes	****	<0.0001
14	169.4	81.53										WT vs. S2A2	104.9	77.07 to 132.7	Yes	****	<0.0001
15	178.7	87.89										WT vs. S1A2	86.64	57.92 to 115.4	Yes	****	<0.0001
												WT vs. LBDA2	134.2	108.5 to 159.9	Yes	****	<0.0001
												WT vs. NTD/L/S1A2	151.8	126.5 to 177.0	Yes	****	<0.0001
												WT vs. WT	154.4	129.1 to 179.8	Yes	****	<0.0001
Mean	201.02	80.4713	66.8157	114.384	96.125	49.245	46.5762					NTDA2 vs. S2A2	-15.65	-35.03 to 3.718	No	ns	0.1525
STDEV	26.8139	10.8627	6.59645	15.7668	10.2415	7.27099	6.21181					NTDA2 vs. S1A2	-33.91	-54.26 to -13.56	Yes	***	0.0005
												NTDA2 vs. LBDA2	13.66	0.6541 to 26.66	Yes	*	0.0347
												NTDA2 vs. NTD/L/S1A2	31.23	19.49 to 42.97	Yes	****	<0.0001
												NTDA2 vs. WT	33.9	21.78 to 46.01	Yes	****	<0.0001
												S2A2 vs. S1A2	-18.26	-41.67 to 5.150	No	ns	0.2047
												S2A2 vs. LBDA2	29.31	9.453 to 49.17	Yes	**	0.005
												S2A2 vs. NTD/L/S1A2	46.88	27.80 to 65.96	Yes	***	0.0001
												S2A2 vs. WT	49.55	30.28 to 68.81	Yes	****	<0.0001
												S1A2 vs. LBDA2	47.57	27.25 to 67.89	Yes	****	<0.0001
												S1A2 vs. NTD/L/S1A2	65.14	45.12 to 85.16	Yes	****	<0.0001
												S1A2 vs. WT	67.81	47.65 to 87.97	Yes	****	<0.0001
												LBDA2 vs. NTD/L/S1A2	17.57	5.846 to 29.30	Yes	**	0.0018
												LBDA2 vs. WT	20.24	7.946 to 32.53	Yes	**	0.001
												NTD/L/S1A2 vs. WT	2.669	-7.939 to 13.28	No	ns	0.9996

## Sheet: 6d
Extended Data Figure 6d			Episodic simulation (20 Hz)10 mM glutamate
				current responses from receptors recombinantly expressed in HEK293T cells (outside-out patches)
GluA1	patch 1	patch 2	patch 3	patch 4	patch 5	patch 6
pulse nr	Peak current amplitude of nth pulse / peak current of the first pulse
2	0.546889	0.506942	0.523354	0.617262	0.515748	0.556506
3	0.385208	0.414139	0.42516	0.514608	0.421661	0.418739
4	0.373997	0.401282	0.405206	0.501073	0.384939	0.383524
5	0.344839	0.38333	0.395599	0.494483	0.434551	0.386583
GluA1+GluA2R	patch 1	patch 2	patch 3	patch 4	patch 5
pulse nr	Peak current amplitude of nth pulse / peak current of the first pulse
2	0.837182	0.840211	0.781942	0.784625	0.77349
3	0.798711	0.808467	0.720091	0.752805	0.735478
4	0.772547	0.749586	0.709723	0.769155	0.717465
5					0.708292
GluA2Q	patch 1	patch 2	patch 3	patch 4
pulse nr	Peak current amplitude of nth pulse / peak current of the first pulse
2	0.939656	0.952846	0.967383	0.946794
3	0.921354	0.945317	0.963655	0.910114
4	0.923044	0.929599	0.949676	0.935618
5	0.915547	0.910528	0.908206	0.904892

## Sheet: 6e-f
Extended Data Figure 6e-f
				organotypic hippocampal slices
																																						NMDAR PPF
				20Hz Pulse number	GluA1 EPSCn/EPSC1																																	20Hz Pulse number
				1	1	1	1	1	1	1	1	1	1	1	1	1	1	1																				1	1	1	1	1	1	1	1	1	1	1	1
				2	2.15	1.84	1.56	2.1	1.36	1	1.37	1.46	0.9	1.53	1.93	1.39	1.86	1.62																				2	1.73	1.06	2.195	0.74	2.11	2.11	1.49	1.203	1.69	1.51	1.6
				3	2.08	1.6	2.04	3.09	2.31	1	1.46	2.09	0.77	1.079	1.98	2	2.37	2.23																				3	2.73	1.88	3.23	1.088	2.16	3	2.7	1.43	1.98	1.85	2.23
				4	2.069	1.69	2.09	4.03	3.7	0.93	1.72	2.59	0.72	1.07	2.13	2.05	2.39	2.3																				4	3.18	2.63	4.297	1.176	2.12	4.22	3.82	1.398	2.56	2.15	2.9
				5	2.05	1.58	2.45	4.32	3.89	0.75	2.26	1.6	0.795	1.15	2.3	1.97	1.95	2.3																				5	3.09	3.88	4.84	1.35	1.798	5	4.49	1.699	2.92	2.34	3.79
				20Hz Pulse number	Untransfected EPSCn/EPSC1																																	20Hz Pulse number
				1	1	1	1	1	1	1	1	1	1	1	1	1	1	1	1	1	1	1	1	1														1	1	1	1	1	1	1	1	1	1	1	1
				2	1.63	1.66	1.68	2.09	2.14	2.72	1.74	2.34	1.79	1.71	1.29	0.86	2.15	2.26	1.2	1.88	1.65	1.88	1.46	2.34														2	2.03	1.55	1.66	1.64	1.33	1.77	1.72	1.62	1.547	1.83	0.97
				3	1.92	1.94	2.46	3.75	3.28	3.3	1.99	3	2.15	2.95	1.87	0.89	3.79	2.39	1.28	2.77	2.32	2.5	1.95	2.93														3	2.57	1.92	2.49	2.18	1.47	2.59	2.34	2.23	2.12	2.83	1.18
				4	2.32	2.43	2.98	4.87	3.76	3.93	2.76	3.97	2	4.14	1.92	1.11	3.81	2.78	1.12	3.18	2.65	2.84	2.43	2.95														4	2.73	2.79	2.91	2.61	1.48	3.27	2.8	2.895	2.76	4	1.29
				5	2	2.37	3.34	5.53	4.83	3.9	2.85	4.44	1.98	4.54	1.82	1	4.85	3.02	1.403	3.9	3	3.02	2.33	2.97														5	2.57	3.18	3.52	3	1.39	3.9	3.088	2.94	3.65	3.58	1.18
				20Hz Pulse number	GluA2 EPSCn/EPSC1																																	20Hz Pulse number
				1	1	1	1	1	1	1	1	1	1	1																								1	1	1	1	1	1	1	1	1	1	1
				2	2	1.29	1.25	1.94	1.45	1.93	2.43	2.07	1.94	1.93																								2	1.32	1.35	4.23	1.78	1.22	1.2	1.47	1.87	1.75	1.77
				3	3.31	1.94	1.56	2.85	1.83	2.44	2.91	2.15	2.29	2.4																								3	1.63	2.56	5.15	2.125	1.46	1.34	1.76	2.76	2.23	2.52
				4	3.29	2.79	1.64	3.59	2.18	2.85	3.65	3.41	2.65	2.35																								4	2.32	3.25	5.8	3.28	1.64	1.45	1.99	3.05	2.71	3.19
				5	3.9	2.09	1.5	3.48	2.37	3.39	3.47	3.24	2.95	2.97																								5	4	3.44	5.12	4.47	1.92	1.546	2.143	4.1	3.09	3.66
				20Hz Pulse number	GluA2F231A EPSCn/EPSC1																																	20Hz Pulse number
				1	1	1	1	1	1	1	1	1	1	1	1	1	1	1	1	1																		1	1	1	1	1	1	1	1	1	1	1
				2	2.11	1.22	1.32	1.41	1.85	1.75	2.01	1.79	1.88	1.42	1.1	1.38	1.63	1.21	1.101	2.92																		2	1.89	2.19	1.295	1.52	1.56	1.56	1.52	1.55	1.53	1.54
				3	2.97	1.43	1.46	1.26	2.39	1.49	2.7	2.31	2.35	1.97	1.93	2.04	1.76	1.27	1.24	2.33																		3	2.94	4.21	1.14	1.51	2.22	2.3	2.04	2.08	2.4	2.2
				4	3.37	1.43	1.63	1.33	1.87	1.83	2.73	2.75	2.55	1.96	2.06	1.51	1.92	1.55	2.15	2.52																		4	3.89	4.96	0.84	1.28	2.93	3	2.4	2.61	3.5	2.91
				5	4.24	1.26	1.46	1.56	1.69	1.8	2.74	3.04	2.75	1.73	2.04	1.3	1.95	1	1.33	2.56																		5	4.75	5.21	0.68	1.06	3.44	3.51	2.81	2.98	4.9	3.6
[truncated: 6 more columns]
