# Supplementary material for: Structural mobility tunes signalling of the GluA1 AMPA glutamate receptor
Source: Nature. 2023 Sep 13;621(7980):877–82. doi: 10.1038/s41586-023-06528-0 (PMC10533411; doi:10.1038/s41586-023-06528-0)
Supplement: Supplementary file 10 — Source Data Extended Data Fig. 8 [file 41586_2023_6528_MOESM10_ESM.xlsx]

## Sheet: 8a
Extended Data Figure 8a
				current responses from receptors recombinantly expressed in HEK293t cells (outside out patches)
	Desensitisation (weighted tau-ms) with 10 mM glutamate									Recovery from desensitisation (tau -ms) ; 10 mM glutamate pulse
patch	GluA2Q	GluA2Q (F231A)	GluA2Q+ TARPy2	GluA2Q (F231A)+ TARPy2					patch	GluA2Q	GluA2Q (F231A)	GluA2Q+ TARPy2	GluA2Q (F231A)+ TARPy2
1	6.63755	6.28029	16.0632	8.06373					1	19.52	30.05	16.9372	44.9616
2	6.18082	6.271	14.0122	14.4009					2	17.5	28.1	35.7732	34.0532
3	5.95698	5.68805	12.3909	15.3561					3	17.83	29.35	22.7015	35.1604
4	6.54701	5.33918	10.3718	11.769					4	16.29	33.27	30.2761	32.2922
5	5.44349	5.72212	12.8028	7.52165					5	23.74	39.67	18.1708	51.9207
6	5.26015	5.81256	15.9196	6.88396					6	17.4	21.46	17.116	55.1149
7	7.06216	5.31175	12.5285	10.0181					7	17.71	37.81	24.3144	40.1868
8	5.88998	5.57644	14.3094	12.9412					8	18.79	41.57	27.975	42.6886
9	6.37823	4.66679	17.8699	11.8793					9	10.15	22.19	22.3051	35.7109
10	4.88386	4.67691	10.3803	10.7986					10	19	19.24	19.1377	32.1467
11	4.75847	5.66679	12.6356	10.5165					11	15.8	35.85	22.3195	31.6613
12		6.10346	12.4305	8.0562					12	17.06	37.42	16.2509	41.3263
13			12.8069	10.016					13	13.55	26.76	19.6144	44.4935
14			13.7917	10.3393					14	11.28		23.6175	65.0079
15			13.4058	9.88629					15	11		25.3228	56.9884
16			11.4329						16	12.36		20.9367	49.041
17			11.903						17	12.65		31.6492
18			11.6809						18	17.33		23.0263
19			13.7905						19	17.44
20			11.8313						20	11.32
									21	21.11
									22	21.62
desensitisation									recovery from desensitisation
ANOVA table	SS	DF	MS	F (DFn, DFd)	P value				ANOVA table	SS	DF	MS	F (DFn, DFd)	P value
Treatment (between columns)	603.7	3	201.2	F (3, 54) = 68.40	P<0.0001				Treatment (between columns)	7194	3	2398	F (3, 65) = 52.99	P<0.0001
Residual (within columns)	158.9	54	2.942						Residual (within columns)	2942	65	45.25
Total	762.6	57							Total	10136	68
Šídák's multiple comparisons test	Mean Diff.	95.00% CI of diff.	Below threshold?	Summary	Adjusted P Value				Šídák's multiple comparisons test	Mean Diff.	95.00% CI of diff.	Below threshold?	Summary	Adjusted P Value
GluA2Q vs. GluA2Q F231A	0.316	-1.331 to 1.963	No	ns	0.8849				GluA2Q vs. GluA2Q F231A	-14.6	-19.98 to -9.209	Yes	****	<0.0001
GluA2Q=y2 vs. GluA2Q F231A+y2	2.555	1.207 to 3.902	Yes	***	0.0001				GluA2Q=y2 vs. GluA2Q F231A+y2	-20.11	-25.40 to -14.81	Yes	****	<0.0001

## Sheet: 8b
Extended Data Figure 8b
				current responses from receptors recombinantly expressed in HEK293t cells (outside out patches)
	Desenistisation (weighted tau-ms); 10 mM glutamate								Recovery from desensititisation (tau-ms); 10 mM glutamate pulse
patch	GluA2Q/GluA1	GluA1/GluA2Q (F231A)							patch	GluA2Q/GluA1	GluA1/GluA2Q (F231A)
1	4.36615	3.76645							1	77.42	118
2	4.47169	3.72758							2	59.01	104.3
3	4.9599	4.54521							3	100.1	60.47
4	4.98601	4.39959							4	35.16	101.2
5	5.08186	4.24074							5	58.51	87.6
6	4.14257	4.03414							6	77.79	110.6
7	4.61822	4.8103							7	112.5	70.36
8	4.55329	5.09094							8	36.38	62.41
9	4.77495	4.11109							9	42.21	76.95
10	4.34002	4.47757							10	41.29	88.18
11		4.45062
12		4.02622
Desensitisation							Recovery
	Unpaired t test								Unpaired t test
	P value	0.0531							P value	0.0384
	P value summary	ns							P value summary	*
	Significantly different (P < 0.05)?	No							Significantly different (P < 0.05)?	Yes
	One- or two-tailed P value?	Two-tailed							One- or two-tailed P value?	Two-tailed
	t, df	t=2.055, df=20							t, df	t=2.234, df=18
