# Supplementary material for: Structural mobility tunes signalling of the GluA1 AMPA glutamate receptor
Source: Nature. 2023 Sep 13;621(7980):877–82. doi: 10.1038/s41586-023-06528-0 (PMC10533411; doi:10.1038/s41586-023-06528-0)
Supplement: Supplementary file 11 — Source Data Extended Data Fig. 10 [file 41586_2023_6528_MOESM11_ESM.xlsx]

## Sheet: 10a
Extended Data Figure 10a
		% of non-swapped
		GluA1			GluA2 F231A					Welch's ANOVA test
					edited G743	edited G743	unedited R743			W (DFn, DFd)	30.46 (4.000, 20.73)
		resting	desen.		resting	desen.	desen.			P value	<0.0001
										P value summary	****
	1	18.8	49.9		15.3	20.3	37.9			Significant diff. among means (P < 0.05)?	Yes
	2	18.7	31.5		21	20.2	38.2
	3	18.7	31.8		20.9	24.6	38			Number of families	1
	4	20.4	37.1		15.6	21	22.3			Number of comparisons per family	3
	5	20.5	37.3		15.5	20.1	22.3			Alpha	0.05
	6	20.5	36.8		15.6	27.4	31.3
	7	22.8	48.8		12.4	25.7	31.3			Dunnett's T3 multiple comparisons test	Mean Diff.	95.00% CI of diff.	Below threshold?	Summary	Adjusted P Value
	8	23.3	48.7		12.1	25.3	35.4			A1 ZK vs. A1 Quis	-18.17	-23.77 to -12.56	Yes	****	<0.0001	A-C
	9	23.3	39		11.9	23	24.1			231-g ZK vs. 231-g Quis	-7.917	-11.73 to -4.107	Yes	***	0.0001	B-E
	10	20.8	34.1		11.2					231-r Quis vs. 231-g Quis	8.133	1.341 to 14.93	Yes	*	0.0191	D-E
	11	20.8	40.7
	12	20.1	31
	Mean	20.27	38.89		15.15	23.07	31.2
	Std. Deviation	1.899	6.87		3.51	2.784	6.77
	Std. Error of Mean	0.4903	1.983		1.11	0.928	2.257

## Sheet: 10d
Extended Data Figure 10d
	organotypic hippocampal slices
	rectification index						rectification index						rectification index
cell	Untransfected	GluA2 F231A				cell	Untransfected	GluA2				cell	Untransfected	GluA1
1	0.306963	0.058974				1	0.33	0.13				1	0.48	0.09
2	0.528742	0.335337				2	0.82	0.11				2	0.63	0.03
3	0.387046	0.129635				3	0.909	0.3				3	0.43	0.3
4	0.39152	0.178503				4	0.704	0.23				4	0.41	0.25
5	0.568244	0.135022				5	0.56	0.11				5	0.46	0.22
6	0.63785	0.24925				6	0.34	0.17				6	0.56	0.34
7	0.326745	0.11684				7	0.36	0.17				7	0.38	0.034
8	0.363392	0.181561				8	0.39	0.21				8	0.34	0.096
9	0.485467	0.268648				9	0.46	0.21				9	0.65	0.45
10	0.419631	0.26212				10	0.42	0.08				10	0.62	0.38
11	0.435133	0.194726				11	0.48	0.25				11	0.73	0.25
12	0.682047	0.271944				12	0.580429	0.200092				12	0.58	0.27
13	0.69033	0.367279				13	0.718904	0.243807				13	0.57	0.47
14	0.692878	0.172723				14	0.769505	0.19018
15	0.922008	0.284569				15	0.92	0.27
16	0.488405	0.151346
17	0.470134	0.194454
18	0.670719	0.145153
19	0.33	0.09
20	0.32	0.17
21	0.22	0.03
22	0.26	0.085
23	0.38	0.17
24	0.72	0.14
25	0.32	0.12
26	0.34	0.14
27	0.37	0.18
28	0.73	0.12
29	0.6	0.11
30	0.66	0.2
31	0.61	0.1
32	0.45	0.08
33	0.23	0.06
34	0.47	0.19
												Mean	0.5262	0.2446
Mean	0.5841	0.1916				Mean	0.4846	0.1671				Std. Deviation	0.1182	0.1475
Std. Deviation	0.2082	0.06367				Std. Deviation	0.171	0.07872				Std. Error of Mean	0.03279	0.04092
Std. Error of Mean	0.05375	0.01644				Std. Error of Mean	0.02932	0.0135
													P value	<0.0001
	Paired t test												P value summary	****
	P value	<0.0001					P value	<0.0001					Significantly different (P < 0.05)?	Yes
	P value summary	****					P value summary	****					One- or two-tailed P value?	Two-tailed
	Significantly different (P < 0.05)?	Yes					Significantly different (P < 0.05)?	Yes					t, df	t=7.126, df=12
	One- or two-tailed P value?	Two-tailed					One- or two-tailed P value?	Two-tailed					Number of pairs	13
	t, df	t=12.57, df=33					t, df	t=8.143, df=14
	Number of pairs	34					Number of pairs	15

## Sheet: 10e-f
Extended Data Figure 10 e-f
		organotypic hippocampal slices
	synaptic EPSC amplitude (pA)						synaptic EPSC amplitude (pA)						synaptic EPSC amplitude (pA)
cell	Untransfected	GluA2 F231A				cell	Untransfected	GluA2				cell	Untransfected	GluA1
1	146	35				1	54.2	150.2				1	73.8	48
2	68.6	28.5				2	54	70.8				2	19	9.3
3	39.3	15.2				3	45.8	64				3	37.5	12.5
4	40.2	35.9				4	22.6	44.3				4	90.2	20.1
5	42.3	36.1				5	47.4	73				5	57.4	8.9
6	47.9	15.4				6	41	65.2				6	73	10.7
7	25	58.1				7	31.3	82.7				7	62.1	30.8
8	46.2	15.3				8	46.7	74.7				8	29.1	11.8
9	64	40				9	35.9	112.4				9	59	17.9
10	82.3	34.6				10	44.6	65.3				10	42.3	25
11	40.9	47.2				11	47.4	76				11	51	49
12	37.2	27.2				12	78.4353	97.8349				12	80	42
13	46.5	23				13	81.7994	83.4546				13	64	41.4
14	43.9	45.6				14	40.4494	80.5197
15	56.6	10.8				15	45	51
16	41.8	29.9
17	57.1628	33.1474
18	67.4176	5.20162
19	14.8935	28.4162
20	35.3706	17.2972
21	29.2185	40.4051
22	46.2841	44.5998
23	61.8578	50.3771
24	69.3145	30.0646
25	61.7106	34.1058
26	41.6212	28.4764
27	59.4324	73.7563
28	59.4133	45.4119
29	52.714	49.7007
30	109.872	64.3036
31	34.3002	48.8512
32	40.6043	44.4122
33	70.4475	51.437
34	44.8702	47.7522
Mean	53.68	36.34				Mean	47.77	79.43				Mean	56.8	25.18
Std. Deviation	24.11	15.43				Std. Deviation	15.46	25.77				Std. Deviation	20.62	15.31
Std. Error of Mean	4.134	2.646				Std. Error of Mean	3.992	6.653				Std. Error of Mean	5.719	4.245
	P value	0.0007					P value	0.0003					P value	<0.0001
	P value summary	***					P value summary	***					P value summary	****
	Significantly different (P < 0.05)?	Yes					Significantly different (P < 0.05)?	Yes					Significantly different (P < 0.05)?	Yes
	One- or two-tailed P value?	Two-tailed					One- or two-tailed P value?	Two-tailed					One- or two-tailed P value?	Two-tailed
	t, df	t=3.750, df=33					t, df	t=4.820, df=14					t, df	t=5.721, df=12
	Number of pairs	34					Number of pairs	15					Number of pairs	13
